# Supplementary material for: Turning Constraints into Adaptive Behavior: Secondary Pre-Service Teachers’ Bricolage and Agency in Physical Education
Source: Behav Sci (Basel). 2026 Mar 29;16(4):515. doi: 10.3390/bs16040515 (PMC13113363; doi:10.3390/bs16040515)
Supplement: Supplementary file 1 [file behavsci-16-00515-s001.zip]

Archive with 1 entries (1 files):
- behavsci-4159572-supplementary.pdf
